# Supplementary material for: Non-invasive tumor microenvironment evaluation and treatment response prediction in gastric cancer using deep learning radiomics
Source: Cell Rep Med. 2023 Aug 8;4(8):101146. doi: 10.1016/j.xcrm.2023.101146 (PMC10439253; doi:10.1016/j.xcrm.2023.101146)
Supplement: Table S1. Characteristics of patients in the training, internal, and external validation cohorts, related to Figure 1 [file mmc2.xlsx]

## Sheet: Sheet1
Table S1. Characteristics of patients in the training, internal and external validation cohorts. Related to Figure 1.
Variables	Training cohort		Internal validation cohort 1		Internal validation cohort 2		External validation cohort 1		External validation cohort 2
	(n = 398)		(n = 196)		(n = 602)		(n = 101)		(n = 1068)
	N	%	N	%	N	%	N	%	N	%
Gender
Female	131	0.3291	62	0.316	192	0.319	35	0.3465	330	0.309
Male	267	0.6709	134	0.684	410	0.681	66	0.6535	738	0.691
Age(years), Median (IQR)	57.0(48.0-64.0)		56.0(48.0-64.0)		57.0(48.0-64.0)		60.0(53.0-65.0)		57.0(49.0-65.0)
Tumor location
Cardia	80	0.201	42	0.214	113	0.1877	33	0.3267	369	0.346
Body	76	0.191	39	0.199	108	0.1794	30	0.297	206	0.193
Antrum	223	0.5603	100	0.51	344	0.5714	32	0.3168	446	0.418
Whole	19	0.0477	15	0.077	37	0.0615	6	0.0594	47	0.044
Differentiation status
Well	48	0.1206	26	0.1327	140	0.2326	1	0.0099	17	0.0159
Moderate	105	0.264	46	0.2347	80	0.1329	21	0.2079	168	0.1573
Poor and undifferentiated	245	0.6156	124	0.6327	382	0.6346	32	0.7822	889	0.8268
Lauren type
Intestinal type	187	0.4698	95	0.4847	237	0.3937	43	0.4257	361	0.338
Diffuse or mixed type	211	0.5302	101	0.5153	365	0.6063	58	0.5743	707	0.662
Tumor size(cm)
＜4	188	0.4724	102	0.52	369	0.613	40	0.396	413	0.3867
≧4	210	0.5276	94	0.48	233	0.387	61	0.604	655	0.6133
CEA
Normal	353	0.887	176	0.898	532	0.8837	86	0.8515	851	0.7968
Elevated	45	0.113	20	0.102	70	0.1163	15	0.1485	217	0.2032
CA199
Normal	344	0.8643	164	0.8367	496	0.8239	92	0.9109	850	0.7959
Elevated	54	0.1357	32	0.1633	106	0.1761	9	0.0891	218	0.2041
Depth of invasion
pT1	72	0.1809	34	0.1735	122	0.2027	9	0.0891	136	0.1273
pT2	42	0.1055	27	0.1378	96	0.1595	10	0.099	121	0.1133
pT3	52	0.1307	14	0.0714	63	0.1047	41	0.4059	222	0.2079
pT4a	172	0.432	93	0.4745	189	0.314	31	0.3069	508	0.4757
pT4b	60	0.1508	28	0.1429	132	0.2193	10	0.099	81	0.0758
Lymph node metastasis
pN0	111	0.2789	70	0.3571	235	0.3904	24	0.2376	357	0.3343
pN1	77	0.193	44	0.2245	115	0.191	26	0.2574	168	0.1573
pN2	77	0.1935	31	0.1582	92	0.1528	17	0.1683	186	0.1742
pN3a	80	0.201	33	0.1684	106	0.1761	21	0.2079	235	0.22
pN3b	53	0.1332	18	0.0918	54	0.0897	13	0.1287	122	0.1142
Metastasis (M)
M0	378	0.9497	182	0.9286	549	0.912	91	0.901	978	0.9157
M1	20	0.0503	14	0.0714	53	0.088	10	0.099	90	0.0843
Stage
I	56	0.141	35	0.1768	118	0.196	10	0.099	186	0.1742
II	109	0.2739	56	0.2828	150	0.2492	32	0.3168	275	0.2575
III	213	0.5352	93	0.4797	281	0.4668	49	0.4851	517	0.4841
IV	20	0.0503	14	0.0707	53	0.088	10	0.099	90	0.0843
Chemotherapy
No	219	0.55	102	0.5204	270	0.4495	18	0.1782	695	0.6507
Yes	179	0.45	94	0.4896	332	0.5515	83	0.8218	373	0.3493
Event
Progression	222	0.5578	97	0.4949	315	0.5233	53	0.5248	501	0.4691
Death	207	0.5201	92	0.4694	295	0.49	53	0.5248	497	0.4654
