# Supplementary material for: Non-invasive tumor microenvironment evaluation and treatment response prediction in gastric cancer using deep learning radiomics
Source: Cell Rep Med. 2023 Aug 8;4(8):101146. doi: 10.1016/j.xcrm.2023.101146 (PMC10439253; doi:10.1016/j.xcrm.2023.101146)
Supplement: Table S2. Characteristics of patients in the anti-PD1 immunotherapy cohort, related to Figure 1 [file mmc3.xlsx]

## Sheet: Sheet1
Table S2. Characteristics of patients in the anti-PD1 immunotherapy cohort. Related to Figure 1.
Patient Characteristics (N=321)	Number of patients (%)
Gender
Female	136	0.424
Male	185	0.576
Age (years), median (IQR)	57.0 (48.0-66.0)
Age
<60 years	175	0.545
≥60 years	146	0.455
Tumor location
Cardia	79	0.246
Body	71	0.221
Antrum	146	0.455
Whole	25	0.078
Tumor differentiation
Well	8	0.025
Moderate	48	0.15
Poor and undifferentiated	265	0.826
MSI status
MSI-H/MMR deficient	281	78.5%
MSS/MMR proficient	24	7.5%
Unknown	16	5.0%
Serum CEA
Normal	232	0.723
Elevated	89	0.277
Serum CA199
Normal	227	0.707
Elevated	94	0.293
PD-L1 CPS
0	70	0.218
1	158	0.492
2	93	0.29
Treatment
Anti-PD1 only	83	0.259
Anti-PD1 and chemotherapy	238	74.10%
Line of therapy
1	138	43.00%
2	103	32.10%
3 or higher	80	24.90%
Best of response
CR	31	0.097
PR	96	0.299
SD	97	0.302
PD	97	0.302
