# Supplementary material for: Non-invasive tumor microenvironment evaluation and treatment response prediction in gastric cancer using deep learning radiomics
Source: Cell Rep Med. 2023 Aug 8;4(8):101146. doi: 10.1016/j.xcrm.2023.101146 (PMC10439253; doi:10.1016/j.xcrm.2023.101146)
Supplement: Table S3. Clinical characteristics of patients according to the DLRS in the training, internal, and external validation cohorts, related to Figure 2 [file mmc4.xlsx]

## Sheet: Sheet1
Table S3. Clinical characteristics of patients according to the DLRS in the training, internal and external validation cohorts. Related to Figure 2.
Variables	Training cohort			Internal validation cohort 1			Internal validation cohort 2			External validation cohort 1			External validation cohort 2
	(n = 398)			(n = 197)			(n = 602)			(n = 101)			(n = 1068)
	Low (%)	High (%)	P	Low (%)	High (%)	P	Low (%)	High (%)	P	Low (%)	High (%)	P	Low (%)	High (%)	P
Gender			0.068			0.171			0.984			0.171			0.005
Female	88(67.2%)	43(32.8%)		42(67.7%)	20(32.3%)		106 (55.2%)	86(44.8%)		25(71.4%)	10(28.6%)		212(64.2%)	118(35.8%)
Male	154(57.7%)	113(42.3%)		77(57.5%)	57(42.5%)		226(55.1%)	184(44.9%)		38(57.6%)	28(42.4%)		406(55.0%)	332(45.0%)
Age(years), median(IQR)	56(48-63)	59(50-64)		55(46-63)	57(50-65)		57(49-63)	56(47-64)		59(50-65)	61.5(56.75-67)		57(48-65)	57(50-65)
Age(years)			0.083			0.41			0.669			0.208			0.384
＜60	155(64.9%)	84(35.1%)		75(63.0%)	44(37.0%)		200(55.9%)	158(44.1%)		33(68.8%)	15(31.3%)		353(56.8%)	269 43.26%)
≧60	86(54.4%)	72(45.6%)		44(57.1%)	33(42.9%)		132(54.1%)	112(45.9%)		30(56.6%)	23(43.4%)		265(59.4%)	181(40.6%)
Tumor size(cm)			<0.001			<0.001			0.153			0.003			0.007
＜4	134(71.3%)	54(28.7%)		74(72.5%)	28(27.5%)		212(57.5%)	157(42.5%)		32(80.0%)	8(20.0%)		260(63.0%)	153(37.0%)
≧4	108(51.4%)	102(48.6%)		45(47.9%)	49(52.1%)		120(51.5%)	113(48.5%)		31(50.8%)	30(49.2%)		358(54.7%)	297(45.3%)
Tumor location			0.127			0.16			0.034			0.935			0.564
Cardia	45(56.3%)	35(43.8%)		27 (64.3%)	15(35.7%)		56(49.6%)	57(50.4%)		21(63.6%)	12(36.4%)		218(59.1%)	151(40.9%)
Body	39(51.3%)	37(48.7%)		24(61.5%)	15(38.5%)		53(49.1%)	55(50.9%)		19(63.3%)	11(36.7%)		116(56.3%)	90(43.7%)
Antrum	145(65.0%)	78(35.0%)		63(63.0%)	37(37.0%)		207(60.2%)	137(39.8%)		20(62.5%)	12(37.5%)		261(58.5%)	185(41.5%)
Whole	13(68.4%)	6(31.6%)		5(33.3%)	10(66.7%)		16(43.2%)	21(56.8%)		3(50.0%)	3(50.0%)		23(48.9%)	24(51.1%)
Differentiation status			0.218			0.162			0.958			0.162			0.882
Well	33(68.8%)	15(31.3%)		18(62.9%)	14(30.4%)		78 (55.7%)	62(44.3%)		0(0.0%)	1(100%)		9(52.9%)	8(47.1%)
Moderate	68(64.8%)	37(35.2%)		32(69.6%)	14(30.4%)		45(56.3%)	35(43.8%)		16(76.2%)	5(23.8%)		99(58.9%)	69(41.1%)
Poor and	141(57.6%)	104(42.4%)		69(55.6%)	55(44.4%)		209(54.7%)	173(45.3%)		47(59.5%)	32(40.5%)		510(57.8%)	373(42.2%)
undifferentiated
Lauren type			0.79			0.015			0.221			0.083			0.591
Intestinal type	115(61.5%)	72(38.5%)		66(69.5%)	29(30.5%)		132(58.2%)	99(41.8%)		31(72.1%)	12(27.9%)		213(59.0%)	148(41.8%)
Diffuse or	127(60.2%)	84(39.8%)		53(52.5%)	48(47.5%)		194(53.2%)	171(46.8%)		32(55.2%)	26(44.8%)		405(57.3%)	302(42.7%)
mixed type
CEA			0.007			0.679			0.919			0.837			0.322
Normal	223(63.2%)	130(36.8%)		106(60.2%)	70(39.8%)		293(55.1%)	239(44.9%)		54(62.8%)	32(37.2%)		486(57.1%)	365(42.9%)
Elevated	19(42.2%)	26(57.8%)		13(65.0%)	7(35.0%)		39(55.7%)	31(44.3%)		9(60.0%)	6(40.0%)		132(60.8%)	85(39.2%)
CA199			0.727			0.337			0.74			0.658			0.429
Normal	208(60.5%)	136(39.5%)		102(62.2%)	62(37.8%)		272(54.8%)	224(45.2%)		58(63.0%)	34(37.0%)		497(58.5%)	353(41.5%)
Elevated	34(63.0%)	20(37.0%)		17(53.1%)	15(46.9%)		60(56.6%)	45(43.4%)		5(55.6%)	4(44.4%)		121 (55.5%)	97(44.5%)
Depth of invasion (T)			0.001			0.824			0.008			0.408			0.001
pT1	55(76.4%)	17(23.6%)		23(67.6%)	11(32.4%)		69(56.6%)	53(43.4%)		6(66.7%)	3(33.3%)		82(60.3%)	54(39.7%)
pT2	31(73.8%)	11(26.2%)		17(63.0%)	10(37.0%)		66(68.8%)	30(31.3%)		8(80.0%)	2 (20.0%)		89(73.6%)	32 (26.4%)
pT3	34(65.4%)	18(34.6%)		9(64.3%)	5(35.7%)		30(47.6%)	33(52.4%)		27(65.9%)	14(34.1%)		128(57.7%)	94(42.3%)
pT4a	93(54.1%)	79(45.9%)		55 (59.1%)	38 (40.9%)		107(56.6%)	82(43.4%)		18(58.1%)	13(41.9%)		283 (55.7%)	225(44.3%)
pT4b	29(48.3%)	31(51.7%)		15(53.6%)	38(40.9%)		60(45.5%)	72(54.5%)		4(40.0%)	6(60.0%)		36(44.4%)	45(55.6%)
Lymph node metastasis (N)			0.007			0.031			0.139			0.065			0.021
pN0	77(69.4%)	34(30.6%)		48(68.6%)	22(31.4%)		134(57.0%)	101(43.0%)		18(75.0%)	6(25.0%)		229(64.1%)	128(35.9%)
pN1	42(54.5%)	35(45.5%)		24 (54.5%)	20(45.5%)		72(62.6%)	43(37.4%)		16(61.5%)	10(38.5%)		99(58.9%)	69(41.1%)
pN2	51(66.2%)	26(33.8%)		17(54.8%)	14(45.2%)		50(54.3%)	42(45.7%)		13(76.5%)	4(23.5%)		105(56.5%)	81(43.5%)
pN3a	50(62.5%)	30(37.5%)		24(72.7%)	9(27.3%)		49(46.2%)	57(53.8%)		12(57.1%)	9(42.9%)		120(51.1%)	115(48.9%)
pN3b	22(41.5%)	31(58.5%)		6(33.3%)	12(66.7%)		27(50.0%)	27(50.0%)		4(30.8%)	9(69.2%)		65(53.3%)	57(46.7%)
Metastasis(M)			0.585			0.394			0.947			0.395			0.837
M0	231(61.1%)	147(38.9%)		109(59.9%)	73(40.1%)		303(55.2%)	246(44.8%)		58(63.7%)	33(36.3%)		565(57.8%)	413(42.2%)
M1	11(55.0%)	9(45.0%)		10(71.4%)	4(28.6%)		29(54.7%)	24(45.3%)		5(50.0%)	5(50.0%)		53(58.9%)	37(41.1%)
pStage			0.001			0.01			0.08			0.038			<0.001
I	40 (71.4%)	16(28.6%)		22(62.9%)	13(37.1)		71(60.2%)	47(39.8)		7(70.0%)	3(30.0%)		122(65.6%)	64(34.4%)
II	80(73.4%)	29(26.6%)		42(75.0%)	14(25.0%)		92(61.3%)	58(38.7%)		26(81.3%)	6(18.8%)		178 (64.7%)	97(35.3%)
III	111(52.1%)	102(47.9%)		45(48.4%)	48 (51.6%)		140(49.8%)	141(50.2%)		25(51.0%)	24(49.0%)		265(51.3%)	252(48.7%)
IV	11(55.0%)	9(45.0%)		10(71.4%)	4(28.6%)		29(54.7%)	24(45.3%)		5(50.0%)	5(50.0%)		53(58.9%)	37(41.1%)
Chemotherapy			0.158			0.25			0.072			0.679			0.983
No	140(63.9%)	79(36.1%)		58(56.9%)	44(43.1%)		138(51.1%)	132(48.9%)		12 (66.7%)	6 (33.3%)		402(57.8%)	293(42.2%)
Yes	102(57.0%)	77(43.0%)		61(64.9%)	77(39.3%)		194(58.4%)	138(41.6%)		51 (61.4%)	32(38.6%)		216(57.9%)	157(42.1%)
