# Supplementary material for: Non-invasive tumor microenvironment evaluation and treatment response prediction in gastric cancer using deep learning radiomics
Source: Cell Rep Med. 2023 Aug 8;4(8):101146. doi: 10.1016/j.xcrm.2023.101146 (PMC10439253; doi:10.1016/j.xcrm.2023.101146)
Supplement: Table S4. Univariate association of DLRS and clinicopathological characteristics with disease-free and overall survival in the training, internal, and external validation cohorts, related to Figure 3 [file mmc5.xlsx]

## Sheet: Sheet1
Table S4. Univariate association of DLRS, clinicopathological characteristics with disease-free and overall survival in the training, internal and external validation cohorts. Related to Figure 3.
Variables	Disease-free survival		Overall survival
	HR (95%CI)	P-value	HR (95%CI)	P-value
Training cohort
DLRS	0.238(0.137-0.413)	<0.0001	0.165(0.091-0.299)	<0.0001
Age(years) (≥60 vs. <60)	1.030(0.993-1.068)	0.111	1.035(0.998-1.074)	0.067
Gender (male vs. female)	0.976(0.738-1.292)	0.868	0.971(0.726-1.297)	0.84
Tumor size (>4 cm vs. ≤4 cm)	1.259(0.966-1.641)	0.089	1.176(0.894-1.547)	0.245
Tumor location	0.928(0.797-1.080)	0.334	0.958(0.818-1.121)	0.59
Differentiation	0.970(0.804-1.169)	0.747	0.958(0.791-1.159)	0.656
Lauren type	1.249(0.957-1.629)	0.102	1.225(0.930-1.612)	0.148
CEA(ng/ml)	1.452(1.008-2.092)	0.045	1.448(0.988-2.121)	0.058
CA199(U/ml)	2.072(1.475-2.911)	<0.0001	2.058(1.452-2.918)	<0.0001
Depth of invasion (T)	1.253(1.154-1.359)	<0.0001	1.213(1.116-1.318)	<0.0001
Lymph node metastasis (N)	1.350(1.231-1.481)	<0.0001	1.321(1.201-1.453)	<0.0001
Metastasis(M)	7.653(4.710-12.434)	<0.0001	6.260(3.852-10.173)	<0.0001
Chemotherapy	1.312(1.008-1.707)	0.043	1.238(0.942-1.626)	0.126
Internal validation cohort 1
DLRS	0.072(0.026-0.199)	<0.0001	0.053(0.018-0.154)	<0.0001
Age(years) (≥60 vs. <60)	0.894(0.592-1.350)	0.594	0.920(0.604-1.402)	0.698
Gender (male vs. female)	0.806(0.531-1.223)	0.31	0.878(0.568-1.358)	0.559
Tumor size (>4 cm vs. ≤4 cm)	1.151(0.773-1.714)	0.489	1.0.57(0.702-1.591)	0.79
Tumor location	0.984(0.787-1.231)	0.888	0.984(0.782-1.237)	0.887
Differentiation	1.180(0.882-1.580)	0.266	1.181(0.876-1.592)	0.276
Lauren type	0.870(0.584-1.295)	0.493	0.911(0.605-1.371)	0.654
CEA(ng/ml)	2.384(1.372-4.141)	0.002	2.637(1.513-4.595)	0.001
CA199(U/ml)	1.669(1.020-2.731)	0.041	1.618(0.986-2.656)	0.057
Metastasis(M)	9.204(5.075-16.694)	<0.0001	6.940(3.696-13.034)	<0.0001
Depth of invasion	1.388(1.213-1.589)	<0.0001	1.357(1.182-1.557)	<0.0001
Lymph node metastasis	1.320(1.147-1.521)	<0.0001	1.311(1.134-1.516)	<0.0001
Chemotherapy	1.488(0.997-1.220)	0.052	1.536(1.018-2.318)	0.041
Internal validation cohort 2
DLRS	0.584(0.363-0.939)	0.027	0.571(0.347-0.939)	0.027
Age(years) (≥60 vs. <60)	1.159(0.927-1.449)	0.195	1.165(0.925-1.467)	0.195
Gender (male vs. female)	1.126(0.883-1.435)	0.339	1.075(0.839-1.377)	0.569
Tumor size (>4 cm vs. ≤4 cm)	1.105(0.883-1.382)	0.384	1.102(0.874-1.388)	0.411
Tumor location	1.008(0.885-1.148)	0.9	1.205(0.895-1.174)	0.719
Differentiation	1.129(0.988-1.289)	0.075	1.180(1.026-1.357)	0.02
Lauren type	1.005(0.800-1.262)	0.965	0.988(0.789-1.263)	0.988
CEA(ng/ml)	2.143(1.597-2.875)	<0.0001	2.301(1.711-3.095)	<0.0001
CA199(U/ml)	2.017(1.553-2.618)	<0.0001	2.003(1.532-2.617)	<0.0001
Metastasis(M)	4.609(3.380-6.286)	<0.0001	3.884(2.812-5.365)	<0.0001
Depth of invasion	1.399(1.309-1.496)	<0.0001	1.410(1.315-1.512)	<0.0001
Lymph node metastasis	1.179(1.091-1.274)	<0.0001	1.168(1.078-1.265)	<0.0001
Chemotherapy	0.969(0.777-1.209)	0.782	0.996(0.792-1.253)	0.975
External validation cohort 1
DLRS	0.201(0.051-0.783)	0.021	0.186(0.047-0.729)	0.016
Age(years) (≥60 vs. <60)	1.096(0.638-1.884)	0.74	1.0.78(0.627-1.852)	0.787
Gender (male vs. female)	0.879(0.504-1.533)	0.65	0.874(0.501-1.525)	0.636
Tumor size (>4 cm vs. ≤4 cm)	0.917(0.531-1.584)	0.756	0.905(0.524-1.564)	0.721
Tumor location	1.302(0.764-1.394)	0.838	1.028(0.763-1.385)	0.857
Differentiation	1.052(0.579-1.911)	0.869	1.049(0.578-1.903)	0.875
Lauren type	0.822(0.478-1.413)	0.477	0.819 (0.476-1.408)	0.47
CEA(ng/ml)	1.023(0.482-2.172)	0.952	1.035(0.488-2.197)	0.928
CA199(U/ml)	1.652(0.706-3.868)	0.247	1.546(0.660-3.618)	0.316
Metastasis(M)	6.359(3.112-12.995)	<0.0001	6.324(3.071-13.021)	<0.0001
Depth of invasion	1.234(0.030-1.479)	0.023	1.214(1.015-1.453)	0.034
Lymph node metastasis	1.153(0.947-1.403)	0.156	1.139(0.936-1.386)	0.193
Chemotherapy	1.136(0.571-2.264)	0.716	1.156 (0.580-2.305)	0.68
External validation cohort 2
DLRS	0.552(0.374-0.816)	0.003	0.547(0.370-0.810)	0.003
Age(years) (≥60 vs. <60)	1.330(1.116-1.586)	0.001	1.313(1.101-1.566)	0.002
Gender (male vs. female)	0.945(0.783-1.140)	0.553	0.962(0.797-1.162)	0.689
Tumor size (>4 cm vs. ≤4 cm)	1.781(1.471-2.156)	<0.0001	1.780(1.468-2.157)	<0.0001
Tumor location	0.868(0.790-0.954)	0.003	0.871(0.792-0.957)	0.004
Differentiation	1.282(1.032-1.593)	0.025	1.290(1.036-1.606)	0.023
Lauren type	1.223(1.011-1.479)	0.038	1.247(1.030-1.509)	0.024
CEA(ng/ml)	1.744(1.431-2.124)	<0.0001	1.684(1.381-2.054)	<0.0001
CA199(U/ml)	2.081(1.715-2.526)	<0.0001	2.079(1.713-2.524)	<0.0001
Metastasis(M)	4.175(3.242-5.375)	<0.0001	4.228(3.281-5.450)	<0.0001
Depth of invasion	1.449(1.358-1.546)	<0.0001	1.437(1.345-1.534)	<0.0001
Lymph node metastasis	1.574(1.477-1.678)	<0.0001	1.565(1.468-1.668)	<0.0001
Chemotherapy	1.055(0.879-1.267)	0.566	1.100(0.915-1.323)	0.309
