# Supplementary material for: Non-invasive tumor microenvironment evaluation and treatment response prediction in gastric cancer using deep learning radiomics
Source: Cell Rep Med. 2023 Aug 8;4(8):101146. doi: 10.1016/j.xcrm.2023.101146 (PMC10439253; doi:10.1016/j.xcrm.2023.101146)
Supplement: Table S5. Multivariate Cox regression analyses for disease-free survival and overall survival in patients with gastric cancer, related to Figure 3 [file mmc6.xlsx]

## Sheet: Sheet1
Table S5. Multivariate Cox regression analyses for disease-free survival and overall survival in patients with gastric cancer.Related to Figure 3.
Variables*	Disease-free survival		Overall survival
	HR (95% CI)	P-value	HR (95% CI)	P-value
Training cohort (n=398)
DLRS	0.062(0.033-0.115)	<0.0001	0.033(0.016-0.067)	<0.0001
Stage		<0.0001		<0.0001
I	Reference		Reference
II	1.608(0.889-2.907)	0.116	1.592(0.864-2.934)	0.136
III	6.442(3.719-11.160)	<0.0001	6.422(3.623-11.385)	<0.0001
IV	45.546(21.755-95.354)	<0.0001	44.183(20.538-95.049)	<0.0001
CEA(elevated vs. normal)	/	/	1.536(1.027-2.296)	0.037
CA199 (elevated vs. normal)	1.704(1.206-2.409)	0.003	1.461(1.012-2.110)	0.043
Internal validation cohort 1 (n=196)
DLRS	0.032(0.012-0.089)	<0.0001	0.020(0.007-0.061)	<0.0001
Stage		<0.0001		<0.0001
I	Reference		Reference
II	2.148(0.921-5.009)	0.077	2.017(0.861-4.724)	0.106
III	5.950(2.679-13.218)	<0.0001	5.471(2.458-12.178)	<0.0001
IV	45.655(17.352-120.119)	<0.0001	39.421(14.292-108.678)	<0.0001
Internal validation cohort 2 (n=602)
DLRS	3.377(2.109-5.408)	<0.0001	2.805(1.715-4.587)	<0.0001
Stage		<0.0001		<0.0001
I	Reference		Reference
II	2.113(1.304-3.425)	0.002	2.221(1.328-3.713)	0.002
III	4.894(3.174-7.547)	<0.0001	5.167(3.274-8.154)	<0.0001
IV	17.876(10.723-29.801)	<0.0001	14.458(8.519-24.537)	<0.0001
CEA(elevated vs. normal)	1.738(1.283-2.355)	<0.0001	2.030(1.506-2.737)	<0.0001
CA199 (elevated vs. normal)	1.361(1.036-1.789)	0.027	/	/
Internal validation cohort 1 (n=101)
DLRS	0.021(0.004-0.099)	<0.0001	0.034(0.008-0.147)	<0.0001
Stage		<0.0001		<0.0001
I	Reference		Reference
II	1.727(0.556-5.360)	0.345	1.776(0.571-5.529)	0.321
III	3.741(1.262-11.092)	0.017	3.423(1.157-10.125)	0.026
IV	58.885(14.26-243.24)	<0.0001	39.204(10.16-151.37)	<0.0001
External validation cohort 2 (n=1068)
DLRS	0.240(0.162-0.355)	<0.0001	0.266(0.180-0.391)	<0.0001
Stage		<0.0001		<0.0001
I	Reference		Reference
II	2.349(1.427-3.866)	0.001	2.241(1.359-3.694)	0.002
III	8.055(5.085-12.759)	<0.0001	7.633(4.825-12.075)	<0.0001
IV	23.881(14.325-39.811)	<0.0001	22.914(13.800-38.048)	<0.0001
CEA (elevated vs. normal)	1.237(1.012-1.514)	0.038	/	/
CA199 (elevated vs. normal)	1.564(1.280-1.912)	<0.0001	1.591(1.301-1.947)	<0.0001
Tumor location		0.011		0.004
Cardia	Reference		Reference
Body	0.818(0.639-1.046)	0.108	0.842(0.659-1.076)	0.169
Antrum	0.796(0.645-0.983)	0.034	0.762(0.616-0.942)	0.012
Whole	1.409(0.962-2.063)	0.078	1.438(0.982-2.107)	0.062
*Only variables with a statistically significant association with survival in univariate analyses were included.
