# Supplementary material for: Non-invasive tumor microenvironment evaluation and treatment response prediction in gastric cancer using deep learning radiomics
Source: Cell Rep Med. 2023 Aug 8;4(8):101146. doi: 10.1016/j.xcrm.2023.101146 (PMC10439253; doi:10.1016/j.xcrm.2023.101146)
Supplement: Table S6. Clinical characteristics of patients according to the chemotherapy in stage II and III patients before and after PSM, related to Figure 4 [file mmc7.xlsx]

## Sheet: Sheet1
Table S6. Clinical characteristics of patients according to the chemotherapy in stage II and III patients before and after PSM. Related to Figure 4.
Variables	Before PSM							After PSM
	Number	No chemotherapy (N=892)		Chemotherapy (N=881)		P-value		Number	No chemotherapy (N=831)		Chemotherapy (N=831)		P-value
		No.	%	No.	%				No.	%	No.	%
Gender						0.055							0.127
Female	548	257	0.2881	291	0.3303			529	250	0.3008	279	0.3357
Male	1225	635	0.7119	590	0.6697			1133	581	0.6992	552	0.6643
Age(years), median(IQR)		58.0(51.0-66.0)		57.0(48.0-63.0)					57.0(49.0-64.0)		57.0(49.0-64.0)
Age(years)						0.016							0.011
＜60	1012	484	0.5426	528	0.5993			959	454	0.5463	505	0.6077
≧60	761	408	0.4574	353	0.4007			703	377	0.4537	326	0.3923
Tumor size(cm)						0.005							0.015
＜4	726	336	0.3767	390	0.4427			715	333	0.4007	382	0.4597
≧4	1047	556	0.6233	491	0.5573			947	498	0.5993	449	0.5403
Tumor location						0.121							0.216
Cardia	539	287	0.3217	252	0.286			492	257	0.3093	235	0.2828
Body	363	164	0.1839	199	0.2259			333	150	0.1805	183	0.2202
Antrum	779	393	0.4406	386	0.4381			754	383	0.4609	371	0.4465
Whole	92	48	0.0538	44	0.0499			83	41	0.0493	42	0.0505
Differentiation status						0.105							0.102
Well	129	55	0.0617	74	0.084			125	52	0.0626	73	0.0878
Moderate	328	176	0.1973	152	0.1725			316	167	0.201	149	0.1793
Poor and undifferentiated	1316	661	0.741	655	0.7435			1221	612	0.7365	609	0.7329
Lauren type						0.584							0.546
Intestinal type	675	334	0.3744	341	0.3871			644	316	0.3803	328	0.3947
Diffuse or mixed type	1098	558	0.6256	540	0.6129			1018	515	0.6197	503	0.6053
CEA						0.208							0.468
Normal	1465	727	0.815	738	0.8377			1387	688	0.8279	699	0.8412
Elevated	308	165	0.185	143	0.1623			275	143	0.1721	132	0.1588
CA199						0.002							0.007
Normal	1422	689	0.7724	733	0.832			1368	663	0.7978	705	0.8484
Elevated	351	203	0.2276	148	0.168			294	168	0.2022	126	0.1516
Depth of invasion						0.001							0.001
pT1	74	41	0.046	33	0.0375			74	41	0.0493	33	0.0397
pT2	186	80	0.0897	106	0.1203			186	80	0.0963	106	0.1276
pT3	366	115	0.1289	251	0.2849			365	115	0.1384	250	0.3008
pT4a	910	544	0.6099	366	0.4154			846	509	0.6125	337	0.4055
pT4b	237	112	0.1256	125	0.1419			191	86	0.1035	105	0.1264
Lymph node metastasis						0.115							0.055
pN0	384	213	0.2388	171	0.1941			361	202	0.2431	159	0.1913
pN1	387	183	0.2052	204	0.2316			354	167	0.201	187	0.225
pN2	374	186	0.2085	188	0.2134			356	176	0.2118	180	0.2166
pN3a	412	211	0.2365	201	0.2281			393	199	0.2395	194	0.2335
pN3b	216	99	0.111	117	0.1328			198	87	0.1047	111	0.1336
pStage						0.809							1
II	621	310	0.3475	311	0.353			610	305	0.367	305	0.367
III	1152	582	0.6525	570	0.647			1052	526	0.633	526	0.633
