# Supplementary material for: Non-invasive tumor microenvironment evaluation and treatment response prediction in gastric cancer using deep learning radiomics
Source: Cell Rep Med. 2023 Aug 8;4(8):101146. doi: 10.1016/j.xcrm.2023.101146 (PMC10439253; doi:10.1016/j.xcrm.2023.101146)
Supplement: Table S7. Multivariate analysis of DLRS and clinicopathological characteristics for association with chemotherapy response, related to Figure 5 [file mmc8.xlsx]

## Sheet: Sheet1
Table S7. Multivariate analysis of DLRS and clinicopathological characteristics for association with chemotherapy response. Related to Figure 5.
Variable	OR (95%CI)	P
DLRS	19.522(9.138-41.707)	<0.0001
Differentiation	1.349(1.059-1.718)	0.016
CA199	0.522(0.340-0.801)	0.003
Depth of invasion	0.878(0.786-0.981)	0.022
Lymph node metastasis	0.714(0.631-0.808)	<0.0001
