# Supplementary material for: Non-invasive tumor microenvironment evaluation and treatment response prediction in gastric cancer using deep learning radiomics
Source: Cell Rep Med. 2023 Aug 8;4(8):101146. doi: 10.1016/j.xcrm.2023.101146 (PMC10439253; doi:10.1016/j.xcrm.2023.101146)
Supplement: Table S8. Antibody sources and staining conditions, related to Figure 2 [file mmc9.xlsx]

## Sheet: Sheet1
Table S8. Antibody sources and staining conditions. Related to Figure 2.
Markers	Antibody source	Species	Dilution	DAB dyeing time	Antigen Retrieval	Cellula rlocalization
CD3 (pan T cell)	NeoMarkers, clone SP7	Rabbit monoclonal	1:300	1.0 min	Citrate buffer (pH 6.0) microwave 20min	Membranous
CD8 (cytotoxic T cell)	NeoMarkers, clone SP16	Rabbit monoclonal	1:200	1.5 min	Citrate buffer (pH 6.0) microwave 20min	Membranous
CD45RO (Memory T cell)	Invitrogen, clone UCHL1	Mouse monoclonal	1:400	1.0 min	Citrate buffer (pH 6.0) microwave 20min	Membranous
CD57 (Natural Killer cell)	NeoMarkers, clone NK1	Mouse monoclonal	1:100	2.0 min	Citrate buffer (pH 6.0) microwave 20min	Membranous
CD66b (Neutrophil)	BD Pharmingen	Mouse monoclonal	1:200	1.0 min	Citrate buffer (pH 6.0) microwave 20min	Membranous
CD68 (Macrophage)	Dako, clone PG-M1	Mouse monoclonal	1:400	30 secs	Citrate buffer (pH 6.0) microwave 20min	Cytoplasmic
CD34 (Microvessel)	Abcam, ab81289	Rabbit monoclonal	1:200	1.0 min	Citrate buffer (pH 6.0) microwave 20min	Membranous
a-SMA	Abcam,ab5694	Rabbit monoclonal	1:100	30 secs	Citrate buffer (pH 6.0) microwave 20min	Cytoplasmic
min: minute; sec: second. DAB: diaminobenzidine.
